# Supplementary material for: Somatic MED12 Mutations in Myometrial Cells
Source: Cells. 2024 Aug 27;13(17):1432. doi: 10.3390/cells13171432 (PMC11394142; doi:10.3390/cells13171432)
Supplement: Supplementary file 1 [file cells-13-01432-s001.zip]

Archive with 1 entries (1 files):
- cells-3133120-supplementary.pdf
